# Supplementary material for: Health Education about Lifestyle-Related Risk Factors in Gynecological and Obstetric Care: A Qualitative Study of Healthcare Providers’ Views in Germany
Source: Int J Environ Res Public Health. 2022 Sep 16;19(18):11674. doi: 10.3390/ijerph191811674 (PMC9517227; doi:10.3390/ijerph191811674)
Supplement: Supplementary file 1 [file ijerph-19-11674-s001.zip]

Archive with 1 entries (1 files):
- ijerph-1904715-supplementary.pdf
